# Supplementary material for: Inositol Signaling in the Basidiomycete Fungus Schizophyllum commune
Source: J Fungi (Basel). 2021 Jun 10;7(6):470. doi: 10.3390/jof7060470 (PMC8230515; doi:10.3390/jof7060470)
Supplement: Supplementary file 1 [file jof-07-00470-s001.zip]

Archive with 1 entries (1 files):
- jof-1248003-supplementary.pdf
